# Supplementary material for: Identification and validation of GABA‐driven subtypes and prognosis signature of lung adenocarcinoma
Source: Clin Transl Med. 2023 Oct 19;13(10):e1450. doi: 10.1002/ctm2.1450 (PMC10585196; doi:10.1002/ctm2.1450)
Supplement: Supplementary file 2 — Supporting Information [file CTM2-13-e1450-s002.xlsx]

## Sheet: 附表1
Differ Gene
ADRA1A
ADCY8
SLC6A13
PRKCE
IQSEC3
PLCL1
BDNF
EZH2
ADCY4
ABHD6
STX1A
ERBB4
MDGA1
SLITRK2
PCDH17
VAMP2
KCNJ5
GNG11
NRG1
PTPRO
CA2
ARRB1
TPBG
NTRK2
PIK3R1
RAC3
GNGT2
GNAI2
CNR1
NSF
ADCY9
KCNJ15
GNG7
JAK2
PHF24
RHOA
ZDHHC3
GNG2
LRRTM2
PLAU
SHC1
SLC6A12
CLSTN3
PIK3R2
GNB3
PLCL2
GAD1
PIK3R3
GNGT1
KCNJ2
ADHFE1
PRKCB
EFNA5
KCND2
DPEP1
GNB4
C1QBP
PRKAR1A
KCNJ16
PTEN
GABRD
CTBP2
PIK3CG
CDH10
RAB3A
GNG4
NLGN2
LRFN4
TACR1
GABARAP
GUCY1A1
KCNJ10
GNB5
ZDHHC12
CBLN4
KCNJ12
ROCK1
NLGN4X
SLITRK3
KCND3
GABRR2
GNG3
IGSF9B
PRKAR1B
GABRA3
PHB2
CTBP1
SLC6A11
KRAS
GNAI1
ATP2B1
GLRA3
GNAS
PRKACG
PIK3CA
NPY5R
ADCY7
AP2S1
GAP43
CA7
STXBP1
NF1
CPLX1
LRFN5
ADORA2A
SLC6A17
ERC2
GNG13
