# Supplementary material for: Identification and validation of GABA‐driven subtypes and prognosis signature of lung adenocarcinoma
Source: Clin Transl Med. 2023 Oct 19;13(10):e1450. doi: 10.1002/ctm2.1450 (PMC10585196; doi:10.1002/ctm2.1450)
Supplement: Supplementary file 3 — Supporting Information [file CTM2-13-e1450-s001.xlsx]

## Sheet: subtype-signature
Cluster	Gene
C1	CCR6
C1	LAMA2
C1	C7
C1	A2M
C1	ABCA6
C1	HMCN1
C1	ANKRD44
C1	PRKCB
C1	PLPPR4
C1	RASSF2
C1	IL16
C1	SCN7A
C1	PIEZO2
C1	PIK3CG
C1	ITGA9
C1	CREBRF
C1	GNG2
C1	ITGA4
C1	GAS7
C1	FAT4
C1	ITGA8
C1	IKZF1
C1	LSAMP
C1	FLT3
C1	TESPA1
C1	CASS4
C1	CHRDL1
C1	ZNF366
C1	LDLRAD4
C1	SLIT3
C1	ADH1B
C1	ARHGEF6
C1	GFRA1
C1	SVEP1
C1	MEOX2
C1	SPARCL1
C1	PIK3R1
C1	ABI3BP
C1	TBX5-AS1
C1	GAPT
C1	SETDB2
C1	CACNA1C
C1	PLCL2
C1	PLCG2
C1	CD40LG
C1	CCR2
C1	HGF
C1	COL14A1
C1	RCSD1
C1	CD200R1
C1	TLR7
C1	LTBP2
C1	KCND3
C1	ZEB2
C1	FLI1
C1	MAMDC2
C1	MS4A2
C1	MFAP4
C1	PRDM6
C1	ZCCHC24
C1	GVINP1
C1	KCNS2
C1	MAN1C1
C1	ABCA8
C1	C1QTNF7
C1	TRANK1
C1	COL6A5
C1	GAB3
C1	MGP
C1	P2RY12
C1	DOCK2
C1	FCMR
C1	MEF2C
C1	CD28
C1	CD22
C1	CYLD
C1	XCR1
C1	DOCK8
C1	PPP1R16B
C1	MPEG1
C1	IQGAP2
C1	IRF8
C1	ROBO2
C1	PTPRC
C1	PRG4
C1	TBX4
C1	SELP
C1	ARHGAP31
C1	CR1
C1	MMRN1
C1	IL6ST
C1	P2RY13
C1	CD84
C1	ANGPT1
C1	P2RY8
C1	TNXB
C1	RCBTB2
C1	ARHGAP25
C1	TAGAP
C1	COLEC12
C1	CPA3
C1	OLFML1
C1	GGTA1
C1	DOCK10
C1	TBX5
C1	FAM13C
C1	ZNF831
C1	ARHGAP15
C1	NFIX
C1	VPS13C
C1	ITIH5
C1	TCF4
C1	RIPOR2
C1	SPON1
C1	KAT2B
C1	UNC5C
C1	SIGLEC6
C1	CD4
C1	HERC1
C1	INMT
C1	ATP1A2
C1	KLHL6
C1	PTGER4
C1	CPED1
C1	IL33
C1	AOC3
C1	DMXL1
C1	SEPTIN4
C1	PODN
C1	CCR4
C1	RASSF5
C1	COL6A6
C1	CX3CR1
C1	TMEM119
C1	SMARCA2
C1	RORA
C1	F13A1
C1	MAP3K1
C1	SLIT2
C1	PREX2
C1	RGL1
C1	RAI2
C1	PTK2B
C1	ABCA9
C1	PLXNC1
C1	TNFSF8
C1	ZEB1
C1	NCKAP1L
C1	SYNPO2
C1	FGL2
C1	TASL
C1	DDR2
C1	CSF2RB
C1	TCF21
C1	ABCD2
C1	BTLA
C1	ATP8B4
C1	SCN4B
C1	MYCBP2
C1	FBLN5
C1	DAB2
C1	GPR55
C1	CD1E
C1	ECM2
C1	GFRA2
C1	PLXDC2
C1	MYOCD
C1	CYP2U1
C1	GPR34
C1	IRAG2
C1	PTGDS
C1	CYRIA
C1	SMCO3
C1	CCL14
C1	SLC9A9
C1	CD302
C1	ARHGAP30
C1	BANK1
C1	PIK3IP1
C1	NHSL2
C1	CBX7
C1	PCDHGC3
C1	MUSK
C1	CNOT6L
C1	FMO2
C1	TRIM22
C1	RUBCNL
C1	KBTBD8
C1	SLCO2B1
C1	CD180
C1	CD1C
C1	GPRASP1
C1	TGFBR2
C1	GUCY1A2
C1	P2RY14
C1	EVI2B
C1	AKNA
C1	FAM13B
C1	SNRK
C1	ADAMTS8
C1	VWF
C1	TBC1D2B
C1	GNG7
C1	CEP120
C1	TSPOAP1-AS1
C1	SNX29
C1	ZNF540
C1	CYBRD1
C1	FRZB
C1	HLA-DOA
C1	PRKG1
C1	FAM78A
C1	C16orf54
C1	RUNX1T1
C1	SYNE1
C1	PLSCR4
C1	ENTPD1
C1	FCRL1
C1	IL10RA
C1	CAMK4
C1	PCDHGB7
C1	PIK3R5
C1	ELN
C1	SHROOM4
C1	MARCHF1
C1	GIMAP6
C1	BTK
C1	IL24
C1	SASH3
C1	RHEX
C1	GLI1
C1	BHLHE22
C1	ACKR1
C1	LINC00987
C1	TRAV9-2
C1	MOXD1
C1	CD5
C1	KCTD12
C1	NLRC3
C1	GIMAP8
C1	P2RY10
C1	PKNOX2
C1	BCL11B
C1	CMKLR1
C1	SYNE3
C1	ZNF521
C1	SNX20
C1	GSTM5
C1	NAPSB
C1	ATP1B2
C1	TACC1
C1	EPB41L2
C1	TRAF3IP3
C1	OGN
C1	DPYSL2
C1	PEAK1
C1	CARD8
C1	CNRIP1
C1	ZNF490
C1	SEC24AP1
C1	LRRK2
C1	METTL7A
C1	DCN
C1	CYFIP2
C1	FMNL3
C1	SETBP1-DT
C1	GPR174
C1	FHL1
C1	TNS1
C1	AKAP13
C1	GIMAP7
C1	N4BP2L1
C1	CHD9
C1	FOXO1
C1	PTCH1
C1	TGFBR3
C1	JAML
C1	TLR5
C1	CELF2-AS1
C1	PGR
C1	ART4
C1	CLECL1
C1	EPB41L4A
C1	NTRK3
C1	NFATC2
C1	INPP5D
C1	CTSO
C1	LNPEP
C1	HDC
C1	JAK2
C1	ZNF441
C1	PDE5A
C1	PCSK5
C1	CCR7
C1	RGS5
C1	CD37
C1	LY9
C1	SPN
C1	FCER1A
C1	MYH11
C1	TLR4
C1	GUCY1A1
C1	RNF125
C1	ITK
C1	SH2B3
C1	ERG
C1	SGCA
C1	CADM3
C1	ETS1
C1	KLRB1
C1	MACROD2
C1	NALCN
C1	SLAMF1
C1	HLF
C1	ENPP2
C1	FGD2
C1	CCDC69
C1	CNR2
C1	MYLK
C1	CPEB4
C1	IL7R
C1	PXK
C1	JAM2
C1	GDF10
C1	CIITA
C1	GRAP2
C1	RASGRP2
C1	HTR2A
C1	GHR
C1	NPM1P25
C1	ADAMTSL3
C1	SORBS1
C1	RASL12
C1	FRMD4B
C1	TRAV12-1
C1	SESN3
C1	IQSEC1
C1	RHOJ
C1	TRAV23DV6
C1	WDFY4
C1	HPSE2
C1	OLFM1
C1	CERKL
C1	SIGLEC17P
C1	MTMR10
C1	RASGRP3
C1	DOP1A
C1	ADAMTSL2
C1	PIK3R6
C1	KLRG1
C1	FOLR2
C1	KCNJ5
C1	MAF
C1	GIMAP1
C1	FGF7
C1	ICAM3
C1	TRAV8-3
C1	ABCA10
C1	ZNF25
C1	CYSLTR1
C1	DENND4A
C1	MORC3
C1	ARHGAP6
C1	RBL2
C1	GNPTAB
C1	MCC
C1	NFATC3
C1	ARID4A
C1	GASK1A
C1	IRAG1
C1	SUSD6
C1	VEGFD
C1	PCDH17
C1	RGS18
C1	RCAN2
C1	APBB1IP
C1	PJA2
C1	EPHA3
C1	ECRG4
C1	SLC18A2
C1	TLR2
C1	LINC00892
C1	SCIMP
C1	CLEC9A
C1	CFAP221
C1	SLC8A1
C1	RAB8B
C1	CTSG
C1	PARD3B
C1	SAP30L
C1	TRBV20-1
C1	CELF2
C1	UTRN
C1	LDB2
C1	RBMS3
C1	CBFA2T3
C1	PLD4
C1	CACHD1
C1	PDZRN3
C1	LOC401463
C1	C20orf194
C1	LINC01140
C1	TENT5C
C1	CYYR1
C1	TMEM273
C1	CSF1R
C1	CD34
C1	NFASC
C1	NRIP2
C1	PREX1
C1	FCHSD2
C1	STAP1
C1	TRAV8-2
C1	CREBL2
C1	VSTM4
C1	MAP3K3
C1	BTG2
C1	NAIP
C1	ASPA
C1	LINC00861
C1	CXCL12
C1	SLAMF6
C1	TM6SF1
C1	GIMAP4
C1	TLR10
C1	TRAV26-1
C1	PLCL1
C1	TRAV13-1
C1	ZMAT3
C1	SELENOP
C1	SNED1
C1	APC
C1	CLEC10A
C1	LIPA
C1	CD226
C1	SETBP1
C1	ROS1
C1	ITPR2
C1	CERT1
C1	CDH23
C1	FHL5
C1	PCDH18
C1	HPGDS
C1	MAOB
C1	ITGAL
C1	DLC1
C1	REM1
C1	LINC01266
C1	CEP85L
C1	ITM2A
C1	PURA
C1	NDNF
C1	MS4A4E
C1	FRY
C1	VPS13D
C1	MARF1
C1	PECAM1
C1	PPP1R12B
C1	PDGFRA
C1	GPR65
C1	FGD5
C1	ZNF175
C1	LINC02273
C1	GATA5
C1	ATP13A4
C1	LMOD1
C1	BMP2K
C1	SCML4
C1	ITGBL1
C1	CLEC17A
C1	RYR2
C1	PTPRD
C1	HS3ST2
C1	SYNPO
C1	CSGALNACT2
C1	WIPF1
C1	RNASE6
C1	SNX30
C1	TUB
C1	PLEKHA2
C1	GPR82
C1	RAB44
C1	CTDSPL
C1	ZFP92
C1	RAPGEF5
C1	ANXA6
C1	CGNL1
C1	MRC1
C1	RASGRP4
C1	NR3C2
C1	SLC25A30
C1	ZFP2
C1	CPQ
C1	TXNIP
C1	RTL5
C1	DYNC2H1
C1	PMP22
C1	RUNX3
C1	CCDC152
C1	ARHGEF18
C2	E2F7
C2	DDIAS
C2	SMC2
C2	FBXO5
C2	CLSPN
C2	FBXO45
C2	TUBA1B
C2	KIF18A
C2	ARHGAP11A
C2	RACGAP1
C2	DIAPH3
C2	PSMD2
C2	MMS22L
C2	CIP2A
C2	SENP1
C2	FAM72B
C2	NCAPD2
C2	CDK2
C2	PRR11
C2	KNL1
C2	NEMP1
C2	SGO2
C2	MAPRE1
C2	CKAP2
C2	WDR76
C2	C18orf54
C2	CKAP2L
C2	PRIM1
C2	TTL
C2	CENPO
C2	NAA50
C2	OPA1
C2	BRCA1
C2	KIF23
C2	TMPO
C2	ZNF367
C2	USP1
C2	INCENP
C2	FANCI
C2	RRM1
C2	SAE1
C2	ZWILCH
C2	FANCB
C2	PSMD1
C2	NDC1
C2	KIF20B
C2	NEDD1
C2	NCAPG2
C2	IMMT
C2	CSE1L
C2	TOPBP1
C2	BORA
C2	MAPK6
C2	EHBP1
C2	LYAR
C2	CENPE
C2	NCAPG
C2	STRAP
C2	PRC1
C2	HAT1
C2	TTK
C2	RFC3
C2	TCP1
C2	CENPI
C2	RFC5
C2	TMTC3
C2	HASPIN
C2	POFUT1
C2	TICRR
C2	UNG
C2	AUNIP
C2	ATP2B1
C2	PAK2
C2	WBP11
C2	FAM72A
C2	CDC27
C2	KNSTRN
C2	FOXM1
C2	MCM2
C2	DENR
C2	NUP205
C2	DEPDC1
C2	VTA1
C2	BUB1
C2	HDAC2
C2	HBS1L
C2	RECQL
C2	RAD51AP1
C2	LSG1
C2	B3GNT5
C2	MSH6
C2	CHEK1
C2	ORC1
C2	EMC1
C2	SKA1
C2	ESPL1
C2	KIF14
C2	WDHD1
C2	CHCHD3
C2	EXO1
C2	HNRNPR
C2	ERCC6L
C2	SPC25
C2	NSD2
C2	KIF11
C2	FEN1
C2	PGAM1
C2	PLK4
C2	ATP13A3
C2	OIP5
C2	DNAJC9
C2	TIMELESS
C2	SLC16A1
C2	MCM10
C2	BUB1B
C2	CDCA5
C2	STIL
C2	KIF4A
C2	SSX2IP
C2	MTFR2
C2	DEK
C2	IPO8
C2	SMC3
C2	NDC80
C2	PATL1
C2	SUZ12
C2	YEATS2
C2	DNAJC14
C2	FYTTD1
C2	GMPS
C2	NRAS
C2	MASTL
C2	VRK2
C2	B4GALT6
C2	KIF15
C2	C12orf43
C2	CDC25A
C2	RNASEH1
C2	RAB35
C2	BUB3
C2	VANGL1
C2	SGO1
C2	POLD3
C2	GINS4
C2	NCAPH
C2	H2AZ1
C2	CENPN
C2	TPX2
C2	CKAP5
C2	CCNA2
C2	PRPF4
C2	TRA2B
C2	RBL1
C2	ADAM17
C2	UBE2E3
C2	MCM6
C2	CEP78
C2	CMAS
C2	CDCA2
C2	BLM
C2	MKI67
C2	RFC4
C2	ESCO2
C2	RAD51
C2	ERLIN1
C2	RAD54L
C2	ECT2
C2	NUP153
C2	CENPW
C2	ASAP1
C2	ANAPC1
C2	MCM8
C2	GINS3
C2	EFTUD2
C2	POLA1
C2	DNM1L
C2	LMNB2
C2	UBA6
C2	MSANTD3
C2	KHDRBS1
C2	DIP2B
C2	KPNA2
C2	TUBA1C
C2	PSMC3IP
C2	PRIM2
C2	MTMR2
C2	DTL
C2	SPDL1
C2	CENPH
C2	MAD2L1
C2	INTS13
C2	R3HDM1
C2	HAUS6
C2	TCF19
C2	MSH2
C2	DCUN1D1
C2	ZW10
C2	RAB3B
C2	BRCA2
C2	TACC3
C2	POLQ
C2	MTRF1L
C2	SART3
C2	CHAF1A
C2	HAUS2
C2	PSME3
C2	KPNB1
C2	NCBP1
C2	ALG10
C2	SPATA5
C2	TIPIN
C2	CTPS1
C2	GTSE1
C2	BRIP1
C2	POLA2
C2	SELENOI
C2	RFWD3
C2	CUL2
C2	IGF2BP3
C2	ACTR3
C2	LIN54
C2	GTF2H3
C2	KPNA4
C2	AGPS
C2	XRCC5
C2	BICD1
C2	EIF2S1
C2	EIF2S2
C2	NAA15
C2	LMNB1
C2	GTF3C3
C2	DLGAP5
C2	FAM72D
C2	SET
C2	PSMD11
C2	KIF2C
C2	FAM210A
C2	MCM7
C2	STK38L
C2	SHCBP1
C2	PHF6
C2	FAM83D
C2	LINC01775
C2	PLK1
C2	NUP37
C2	SKA3
C2	PARPBP
C2	WSB2
C2	CDIN1
C2	KPNA1
C2	TFDP1
C2	GPR19
C2	MTPN
C2	TNPO1
C2	SUPT16H
C2	SSRP1
C2	TYMS
C2	CNOT9
C2	SF3A3
C2	FXR1
C2	DSCC1
C2	NCAPD3
C2	LRP12
C2	ARNTL2
C2	E2F6
C2	KIFC1
C2	KIF18B
C2	RSRC1
C2	WDR43
C2	SMIM13
C2	RAN
C2	POPDC3
C2	RNGTT
C2	WDR53
C2	IPPK
C2	YWHAQ
C2	ZNF639
C2	FIP1L1
C2	UTP18
C2	HJURP
C2	TDG
C2	SRSF9
C2	DEPDC1B
C2	NUSAP1
C2	VRK1
C2	TMPO-AS1
C2	MCM5
C2	SBNO1
C2	GANAB
C2	USP14
C2	USP37
C2	TESMIN
C2	SASS6
C2	DHX36
C2	CDCA8
C2	PSRC1
C2	MELK
C2	KCMF1
C2	PWP1
C2	ASPM
C2	MAP4K4
C2	SENP2
C2	TMEM185B
C2	ATP5F1B
C2	PTPN11
C2	PCNA
C2	DBF4
C2	SRGAP1
C2	PRPF40A
C2	SPIN4
C2	GAS2L3
C2	TBCCD1
C2	YARS2
C2	ATP2C1
C2	RPA1
C2	ARL6IP6
C2	PIMREG
C2	DDX18
C2	PSME4
C2	MTA2
C2	FAM104A
C2	SMC1A
C2	ANLN
C2	FBXO30
C2	CDC7
C2	SLC38A1
C2	RRM2
C2	DHX37
C2	LRRC42
C2	UBA2
C2	CDCA4
C2	ACTL6A
C2	GFM1
C2	CPSF2
C2	UHRF1
C2	ALYREF
C2	MICAL3
C2	MCM3
C2	CDK6
C2	NUP54
C2	PGM2
C2	TUBB
C2	TSN
C2	CDC6
C2	GNA13
C2	EIF4G1
C2	AGFG1
C2	CENPA
C2	BVES
C2	USP5
C2	PSMC1
C2	SYNCRIP
C2	HMMR
C2	CEP55
C2	CENPF
C2	EXOC5
C2	CCT4
C2	GNAI3
C2	PTGES3
C2	RPF2
C2	XPO1
C2	SMS
C2	PPM1G
C2	QSER1
C2	AP1AR
C2	RFFL
C2	CDK1
C2	C1orf112
C2	FAM111B
C2	PLOD2
C2	TTC4
C2	PRPF19
C2	PPP1R12A
C2	GPR63
C2	NEMP2
C2	REPS1
C2	RNF168
C2	FANCC
C2	C2orf69
C2	AURKA
C2	RIF1
C2	HMGA1
C2	YWHAG
C2	CCNB2
C2	YES1
C2	TSR1
C2	MCMBP
C2	LRPPRC
C2	KMT5A
C2	ZNF697
C2	TPI1
C2	SMNDC1
C2	SPAG5
C2	RAB10
C2	SMC4
C2	POP1
C2	ATAD5
C2	PIK3CA
C2	MPHOSPH9
C2	AP2M1
C2	CGAS
C2	MIR924HG
C2	KDM1A
C2	TEX10
C2	BARD1
C2	PSMD12
C2	CENPK
C2	ABALON
C2	TTPAL
C2	TFRC
C2	SNW1
C2	BBX
C2	SAAL1
C2	SMARCAL1
C2	DDX23
C2	CTNNBL1
C2	ANKIB1
C2	ABCE1
C2	BRI3BP
C2	XPOT
C2	CAND1
C2	SLC6A15
C2	PRDM4
C2	COPS8
C2	ATAD2
C2	NUFIP1
C2	XPNPEP1
C2	NUP62
C2	ASAP2
C2	FANCD2
C2	ZNF384
C2	CCDC77
C2	MARS1
C2	PRKDC
C2	DOCK7
C2	E2F8
C2	CDV3
C2	RNF4
C2	FAAP24
C2	CDCA3
C2	FAM169A
C2	CTSV
C2	MCM4
C2	NUP98
C2	KIF24
C2	NOL11
C2	HELLS
C2	ZC3H15
C2	CDC25C
C2	TBC1D31
C2	STAG1
C2	CYREN
C2	RPP30
C2	DCLRE1B
C2	UBE2S
C2	ACTR2
C2	CEP57L1
C2	YWHAB
C2	ITGB1
C2	UBE2G1
C2	MTIF2
C2	GABRA3
C2	TTF2
C2	FUCA2
C2	NAB1
C2	RAD51C
C2	NRDC
C2	CENPP
C2	HNRNPL
C2	SERBP1
C2	NOL10
C2	PSMD7
C2	ACAP2
C2	ANKLE2
C2	SNRNP200
C2	IARS1
C2	MOB1A
C2	MTHFD1L
C2	SUV39H2
C2	GTPBP8
C2	SLC7A1
C2	ZFP91
C2	FANCM
C2	MTBP
C2	NEK2
C2	NUP107
C2	SLC2A1
C2	STMN1
C2	TRIP13
C2	SMARCD1
C2	RIC8B
C2	RTTN
C2	PANX1
C2	CASP8AP2
C2	TARS1
C2	RAB23
C2	SKP2
C2	KIF3C
C2	YBX1
C2	MTHFD2
C3	COX7B
C3	TMEM256
C3	ATP5MF
C3	TMEM141
C3	COX6A1
C3	UQCRQ
C3	COX4I1
C3	ATP5MD
C3	COX5B
C3	ROMO1
C3	BLOC1S1
C3	NDUFB8
C3	TMA7
C3	PFDN5
C3	ZNHIT1
C3	NDUFB1
C3	SERF2
C3	RPS7
C3	RPL21P28
C3	COPS9
C3	RPL35
C3	SNRPG
C3	ATP5ME
C3	NDUFA1
C3	COX6B1
C3	RPL9
C3	MRPS15
C3	ATP5MPL
C3	UXT
C3	NDUFA2
C3	EMG1
C3	GTF3A
C3	PET100
C3	ATP5MG
C3	COX7A2
C3	MRPL57
C3	MRPL52
C3	RPLP1
C3	RPS21
C3	RPL39
C3	RPL27A
C3	NAA38
C3	TMEM223
C3	UQCC2
C3	UBL5
C3	RPS16
C3	NDUFA7
C3	CYC1
C3	MTLN
C3	RPL24
C3	LAMTOR5
C3	DPM3
C3	NDUFB9
C3	FAU
C3	NDUFB11
C3	UQCR11
C3	ATP6V0B
C3	CKS2
C3	LAMTOR4
C3	COX5A
C3	MRPL41
C3	TIMM8B
C3	BUD31
C3	POLR2J
C3	ARF4-AS1
C3	NDUFA11
C3	PHPT1
C3	MSRB2
C3	SEC61B
C3	ZFAS1
C3	NDUFA3
C3	BOLA2
C3	SLIRP
C3	RPS3
C3	NDUFV2
C3	COX17
C3	NDUFA4
C3	RPL8
C3	COX6C
C3	MRPL22
C3	CHCHD1
C3	SARNP
C3	ATP5MC1
C3	TMEM208
C3	MAPKAPK5-AS1
C3	FMC1
C3	C12orf57
C3	NDUFA13
C3	RPL29
C3	LOC646012
C3	OST4
C3	TRAPPC2L
C3	PSENEN
C3	MRPL27
C3	ATP5F1C
C3	MRPL48
C3	ATP5F1E
C3	SSR4
C3	RPS18
C3	RBIS
C3	RPSA
C3	MCRIP2
C3	RPS15A
C3	CATIP-AS1
C3	RPS8
C3	COA6
C3	COA3
C3	RPS26
C3	COX7C
C3	PRADC1
C3	RPL18
C3	NDUFB7
C3	RPS19
C3	C19orf53
C3	RPL31
C3	SNHG6
C3	COX14
C3	RPL27
C3	LOC645853
C3	RPS6
C3	RPS14
C3	SURF1
C3	HSPE1
C3	PPP1R35
C3	SSNA1
C3	RPL37A
C3	RPL13
C3	COMTD1
C3	MIR200CHG
C3	SELENOH
C3	TIMM10
C3	BOLA3
C3	RPS11
C3	RPS8P1
C3	RBX1
C3	RPL36A
C3	STARD10
C3	LSM2
C3	POLR1H
C3	RNU6-8
C3	COX8A
C3	CNPY2
C3	ECI1
C3	ATP5MC2
C3	C8orf76
C3	MRPL21
C3	HSBP1
C3	ORMDL2
C3	RPL38
C3	TMSB10
C3	TMEM14C
C3	RPS20
C3	ARPC3
C3	UQCRH
C3	MRPL13
C3	RPS10
C3	ELOB
C3	RPLP0
C3	RPL32
C3	ZNF593
C3	MRPL54
C3	ATRAID
C3	UQCRB
C3	RPL24P2
C3	GSTP1
C3	NAXE
C3	RPL7A
C3	PTRHD1
C3	MRPL34
C3	TMEM14B
C3	TMEM147
C3	RANGRF
C3	GAS5
C3	CIAO2B
C3	GADD45GIP1
C3	NAA10
C3	MRPS12
C3	LOC101559451
C3	RPLP2
C3	EEF1B2P6
C3	ELOC
C3	NDUFB4
C3	HIGD1A
C3	MRPS21
C3	SIVA1
C3	POP5
C3	MRPS28
C3	MINCR
C3	POP7
C3	SNRPD2
C3	BANF1
C3	TMEM258
C3	NDUFS5
C3	SLC27A5
C3	MRPL43
C3	ZNF232-AS1
C3	TIMM17B
C3	NDUFA8
C3	RPS24
C3	NDUFB10
C3	ANAPC11
C3	RPL14
C3	HAX1
C3	CMC1
C3	UQCC3
C3	NDUFA9
C3	POLE4
C3	PFDN6
C3	MRPS33
C3	NDUFAB1
C3	RPS9
C3	LOC101928069
C3	NDUFS3
C3	CHCHD10
C3	NDUFC1
C3	DEFB1
C3	TMEM126A
C3	PHB2
C3	CENPX
C3	C2orf76
C3	EXOSC4
C3	PRDX5
C3	MRPL17
C3	RPP25L
C3	RPL18A
C3	ATP6V1F
C3	MIEN1
C3	TPT1
C3	NDUFS8
C3	NOP10
C3	ATP5IF1
C3	SMIM4
C3	SEM1
C3	RSL24D1
C3	RPS17
C3	GAL
C3	MRPL12
C3	SS18L2
C3	CCNQ
C3	ZNF511
C3	TXN
C3	HINT1
C3	SNRPF
C3	CMC2
C3	RPL34
C3	NUDT8
C3	YAE1
C3	CYCS
C3	BOLA1
C3	PYM1
C3	JTB
C3	RAB5IF
C3	NDUFB2
C3	EIF5A
C3	ATP5PF
C3	COMMD3
C3	RPS13
C3	SDHAF3
C3	NEDD8
C3	PSMG3
C3	SMIM26
C3	RPL21P75
C3	S100P
C3	RNF186
C3	ATP5MC3
C3	PITPNA-AS1
C3	RPS3A
C3	RPL21P80
C3	COA4
C3	SMUG1
C3	RPL36
C3	VPS29
C3	RNF181
C3	SMIM22
C3	DDT
C3	FUNDC2
C3	ETV2
C3	OR7E38P
C3	NME1
C3	DUSP23
C3	RPS29
C3	SELENOK
C3	EBP
C3	APOM
C3	GSTO1
C3	DGUOK
C3	RPL9P3
C3	ATP5PO
C3	JAGN1
C3	CPS1
C3	AUP1
C3	PPIA
C3	RPS7P1
C3	CHL1-AS2
C3	RPS3AP44
C3	C8G
C3	NDUFC2
C3	POLR2K
C3	LOC105373958
C3	NUTF2
C3	AURKAIP1
C3	SAP18
C3	C1QBP
C3	ADCY6-DT
C3	COMMD7
C3	GTF2A2
C3	RPL12
C3	UNQ6494
C3	MSRB1
C3	ATP5PD
C3	CCDC167
C3	ALG5
C3	MRPL32
C3	NPW
C3	LAGE3
C3	MRPL58
C3	EEF1AKMT1
C3	RPL37P6
C3	AKR1C3
C3	SCAND1
C3	LINC00239
C3	EEF1B2
C3	CHCHD5
C3	RPS18P10
C3	RPL35A
C3	DSCAM-AS1
C3	POMP
C3	PSMB3
C3	RPL9P28
C3	UQCR10
C3	RPL9P14
C3	RPL35P1
C3	CDK2AP2
C3	ZHX1-C8orf76
C3	FIS1
C3	MPST
C3	TARBP2
C3	SNHG29
C3	LOC105376805
C3	RPS5
C3	AMBP
C3	CHCHD2
C3	RPL13A
C3	ERH
C3	PSMB4
C3	TRIAP1
C3	ZFAND2A
C3	MYDGF
C3	PRDX4
C3	FXYD4
C3	TMED3
C3	CD63
C3	NDUFB3
C3	FGA
C3	MRPL15
C3	RPL9P8
C3	MRPS26
C3	ZSCAN16-AS1
C3	INSL4
C3	APOF
C3	IFT43
C3	RPL41
C3	SNHG9
C3	FXYD3
C3	CDKN2AIPNL
C3	BPIFA2
C3	SLC39A5
C3	NENF
C3	SNRPB
C3	PSMA4
C3	MRPL11
C3	ALG14
C3	KRTCAP3
C3	NDUFA12
C3	DPY30
C3	LSM4
C3	GEMIN7
C3	MRPL51
C3	RPSAP8
C3	PTS
C3	MIF
C3	RPS3AP20
C3	LINC00706
C3	MPDU1
C3	HGD
C3	MICOS13
C3	NSMCE2
C3	SCNM1
C3	MRPL40
C3	RN7SL180P
C3	RPL9P17
C3	LINC01607
C3	MIR548AA2
C3	LAMTOR2
C3	DYNLT1
C3	SSR2
C3	LOC105373383
C3	RPS3P6
C3	PSMA2
C3	RPL5
C3	MYL6
C3	FGL1
C3	RPS27A
C3	RPS10P9
C3	RPS7P11
C3	PPP1R14B-AS1
C3	TSACC
C3	RPSAP47
C3	LSM7
C3	CCDC58
C3	FAM162A
C3	TRMT112
C3	PPIB
C3	UQCRHL
C3	COA8
C3	SDF2L1
C3	TMEM126B
C3	PRSS29P
C3	TMED6
C3	EEF1B2P2
C3	ATP5MF-PTCD1
C3	LIPE-AS1
C3	PFDN4
C3	COX7A2L
C3	MICOS10
C3	TESC
C3	ILRUN-AS1
C3	CPS1-IT1
C3	GNG5
C3	LOC101928674
C3	POLR2I
C3	EEF1E1
C3	CBR1
C3	HSCB
C3	DTYMK
C3	RPL9P32
C3	SF3B5
C3	RPS7P4
C3	RPSAP5
C3	SAT2
C3	HYKK
C3	RPS7P10
C3	ZG16
C3	BNIP1
C3	MIR3129
C3	UQCRC1
C3	EMC9
C3	C14orf119
C3	PCLAF
C3	MED31
C3	TOMM5
C3	NXT1
C3	RPL21P119
C3	RPL7P9
C3	PDCD5
C3	NLRP5
C3	RPS15
C3	PSMB6
C3	ABHD14A
C3	RPS4XP21
C3	GLRX2
C3	MPC2
C3	RPS3AP36
C3	RPL22L1
C3	EDF1
C3	CA5A
C3	RPS10P3
C3	LOC105369362
C3	LINC02482
C3	HSD17B10
C3	LINC01816
C3	RPS15AP28
C3	CIB1
C3	RPL8P4
C3	NPM3
C3	LOC101927845
C3	MTFP1
C3	RPL5P34
C3	MRPS36
C3	TEX48
C3	RPSAP4
C3	RPL9P21
C3	HDDC2
C3	GAPLINC
C3	CKS1B
C3	RPS3AP9
C3	SMIM27
C3	ECE2
C3	PANCR
C3	SMDT1
C3	KLK12
C3	RPS3AP42
C3	SLC38A8
C3	COMMD5
C3	DYNLL1
C3	BPIFA4P
C3	FGB
C3	LOC101929420
C3	PSMB5
C3	RPL30
C4	LINC02560
C4	RPL31P34
C4	SLC22A31
C4	MUC21
C4	PCSK4
C4	RGL3
C4	PIK3R2
C4	DCST2
C4	NKX2-1-AS1
C4	ANO8
C4	PERM1
C4	KRTCAP2
C4	METTL26
C4	CACNB1
C4	TMEM150A
C4	BGLAP
C4	BICDL2
C4	FAHD2CP
C4	PLEKHH3
C4	PHLDA3
C4	SLC12A9
C4	SCNN1D
C4	C1orf35
C4	MROH6
C4	KIFC2
C4	NOXA1
C4	SLC38A10
C4	RHPN1
C4	RNF208
C4	PLEKHN1
C4	FBXL8
C4	ABHD11
C4	PRR36
C4	STXBP2
C4	TMEM175
C4	RHBDL1
C4	CDK5RAP3
C4	SSH3
C4	LZTS2
C4	TRIP6
C4	EVPL
C4	DUS1L
C4	PHKG2
C4	ZNF692
C4	UCN
C4	ZNF341
C4	PPP1R16A
C4	TRADD
C4	MIER2
C4	YPEL3
C4	MRPL55
C4	TMEM259
C4	LOC101927164
C4	NME3
C4	FAAH
C4	ARL8A
C4	LMNTD2
C4	AXIN1
C4	TMUB1
C4	NKX2-1
C4	MISP3
C4	PIP5KL1
C4	CYHR1
C4	STX10
C4	ADAM15
C4	SPTBN5
C4	PLXNB3
C4	CNKSR1
C4	ABCA7
C4	GRID2IP
C4	CCDC159
C4	HDAC10
C4	CCS
C4	MOSPD3
C4	CAPN12
C4	RHBDF1
C4	PGGHG
C4	RAB40C
C4	EEF1G
C4	PYCR2
C4	FASTK
C4	TRIM11
C4	SYTL1
C4	QTRT1
C4	ICAM5
C4	RASSF7
C4	KRTAP5-1
C4	DGCR5
C4	DCST1
C4	LOC100128770
C4	ANKRD23
C4	P4HTM
C4	EXD3
C4	CENATAC
C4	MIB2
C4	BRAT1
C4	CC2D1A
C4	DUTP6
C4	PRSS27
C4	D2HGDH
C4	ACAP3
C4	VEGFA
C4	EPHA10
C4	REEP6
C4	SHARPIN
C4	ECHDC2
C4	TELO2
C4	RNU6-403P
C4	CLDN3
C4	TMEM134
C4	ANKS3
C4	RBBP8NL
C4	GTPBP3
C4	TMEM161A
C4	NOL3
C4	SYNE4
C4	LOC101928844
C4	BRF1
C4	ZNF653
C4	NECAB3
C4	SLC25A1
C4	IDUA
C4	PMVK
C4	SPATA20
C4	ANTKMT
C4	HID1
C4	SGSM2
C4	TSEN54
C4	KCTD13
C4	ZSWIM4
C4	SPATA2L
C4	ROGDI
C4	WNT3
C4	TUBG2
C4	ZNF205
C4	PGAP3
C4	TMC6
C4	XKR8
C4	MUC1
C4	ZDHHC11
C4	MARCHF9
C4	ARHGAP40
C4	ZNF672
C4	NAT9
C4	ST3GAL5
C4	ZNF837
C4	INO80B
C4	TLE2
C4	MAP1S
C4	AARSD1
C4	FAAP100
C4	PMF1
C4	LINC01460
C4	CLK2
C4	FBXL6
C4	FHOD1
C4	CEP131
C4	NAA60
C4	MRPL38
C4	LMNTD2-AS1
C4	FAM234A
C4	DOHH
C4	WDR83
C4	CCM2
C4	ZNF316
C4	RHOT2
C4	ZNF414
C4	TREX2
C4	PRSS8
C4	DGAT1
C4	TM7SF2
C4	TMEM63A
C4	CDC42BPG
C4	SHC2
C4	XYLT2
C4	MAP3K6
C4	E4F1
C4	CDH15
C4	CCNL2
C4	SSBP4
C4	FSCN2
C4	PRKCZ-AS1
C4	ASIC3
C4	LOC101928525
C4	DVL1
C4	CALML6
C4	KRT7-AS
C4	WDR90
C4	LINC02257
C4	GIGYF1
C4	LLGL2
C4	RUSC1-AS1
C4	SNX21
C4	TCIRG1
C4	SFTA2
C4	RFNG
C4	ACBD4
C4	RPS15P4
C4	EVI5L
C4	MAFA-AS1
C4	GALK1
C4	RNF225
C4	DUSP8
C4	INO80E
C4	PRKRIP1
C4	ACADVL
C4	WFDC10B
C4	C8orf82
C4	MVP
C4	ANKRD13D
C4	MSH5-SAPCD1
C4	KLHL17
C4	CFAP410
C4	FAAP20
C4	LOC102724684
C4	IFITM10
C4	TRMT1
C4	LOC442041
C4	MSANTD1
C4	PWWP2B
C4	HSF4
C4	PRR14
C4	ZNF513
C4	SNHG15
C4	NEK8
C4	LOC101929240
C4	SMPDL3B
C4	DNAJC4
C4	MED26
C4	ARHGAP45
C4	PBXIP1
C4	SAPCD1
C4	LINC00174
C4	DHRS11
C4	MAPK8IP3
C4	KCNC3
C4	SAMD10
C4	MICALL2
C4	LRSAM1
C4	ZGPAT
C4	TMEM53
C4	EPHX3
C4	SWSAP1
C4	SLC2A4RG
C4	AHDC1
C4	TMC4
C4	PCBP4
C4	FN3K
C4	LRRC75B
C4	PIGQ
C4	EPS8L2
C4	ORMDL3
C4	PRSS16
C4	SLC25A23
C4	SRPK3
C4	CBX4
C4	ESRP2
C4	BCAM
C4	KCNQ3
C4	MRPS25
C4	ZNF512B
C4	SCAMP3
C4	ERBB2
C4	CCNJL
C4	JMJD1C-AS1
C4	R3HDM4
C4	LARGE2
C4	CSNK1D
C4	TNNT2
C4	LRRC45
C4	WDR24
C4	FOXD4L1
C4	DECR2
C4	RARA-AS1
C4	ADCK5
C4	HSPB1
C4	CRTC2
C4	CAMSAP3
C4	ADAMTS13
C4	GLI4
C4	TRAPPC12
C4	RARA
C4	HDAC11
C4	AP5Z1
C4	BAIAP2-DT
C4	CBARP
C4	ARHGAP27P1-BPTFP1-KPNA2P3
C4	AMY2B
C4	NFATC4
C4	ARRDC1
C4	OPLAH
C4	CIAO3
C4	RTEL1-TNFRSF6B
C4	SAMD1
C4	NAB2
C4	CRACR2B
C4	URAHP
C4	CLCF1
C4	RTN4RL2
C4	TCEA3
C4	NCLN
C4	KAT2A
C4	NADSYN1
C4	DAPK3
C4	EME2
C4	SYVN1
C4	UNC5CL
C4	IRF7
C4	TUT1
C4	ELMO3
C4	SLC39A4
C4	SLC23A3
C4	SFTA3
C4	CAPN8
C4	FAM89B
C4	TEPSIN
C4	SRD5A3-AS1
C4	SAP25
C4	MPP3
C4	DPM2
C4	FCSK
C4	PARP10
C4	PICK1
C4	SGSH
C4	SDC1
C4	SRCIN1
C4	FBXW4P1
C4	LMF1
C4	NACC1
C4	GPX4
C4	RAB24
C4	NPEPL1
C4	CCDC124
C4	NR2F6
C4	IMPDH1
C4	COX3
C4	ZNF444
C4	SLC25A29
C4	TYK2
C4	ALOX15B
C4	TLCD1
C4	AKAP8L
C4	MIR4728
C4	ANO9
C4	PACSIN3
C4	RABEP2
C4	NAPSA
C4	CBR3-AS1
C4	VPS9D1
C4	FBF1
C4	PAQR6
C4	PDZD7
C4	LOC100288175
C4	MED15
C4	SIRT7
C4	ISYNA1
C4	RING1
C4	TMEM92-AS1
C4	LINC00160
C4	CPLX1
C4	SCAMP4
C4	STPG3-AS1
C4	SEMA4C
C4	LOC100129878
C4	SLC49A3
C4	HOOK2
C4	TBKBP1
C4	INPPL1
C4	CDK11A
C4	CCDC24
C4	AMN
C4	CLDN4
C4	HGS
C4	TMEM63B
C4	INAFM1
C4	RFXANK
C4	PPDPF
C4	RBPMS
C4	LOC100420803
C4	PAXX
C4	PABPC1L
C4	NEIL1
C4	C1orf159
C4	GUSBP11
C4	KRTAP5-9
C4	LOC107985246
C4	GGA1
C4	RECQL5
C4	CHADL
C4	GIPC1
C4	SCRN2
C4	MROH1
C4	MPND
C4	C7orf50
C4	TMEM120A
C4	CTBP1
C4	FDX2
C4	CACFD1
C4	HSD3B7
C4	EML3
C4	CLDN15
C4	TMPRSS9
C4	LMNA
C4	MYL5
C4	CACNB3
C4	TXNDC17
C4	CDK10
C4	C19orf18
C4	EGR4
C4	MAP2K7
C4	SH2D3A
C4	FAM160B2
C4	DTX2
C4	DCAF15
C4	MSTO1
C4	SNHG25
C4	TEN1-CDK3
C4	DLX4
C4	EFNA4
C4	ZC3H3
C4	HSD11B1L
C4	ATAD3B
C4	UBALD1
C4	EPOR
C4	AGPAT2
C4	STPG3
C4	CTBP1-AS
C4	SIN3B
C4	LMO3
C4	SNORD99
C4	AGRN
C4	MUC22
C4	CAPN15
C4	WASH2P
C4	DBNDD1
C4	FAM53A
C4	OXLD1
C4	PPAN
C4	TJAP1
C4	ABCC10
C4	TBC1D24
C4	TRIM65
C4	CRIP2
C4	AP1M2
C4	INTS11
C4	MGRN1
C4	SLC50A1
C4	B3GNTL1
C4	SCX
C4	ZGLP1
C4	AMIGO3
C4	LINC00244
C4	MED16
C4	RAB11B
C4	LUC7L
C4	ENGASE
C4	KRT16P3
C4	RAB3A
C4	NRBP2
C4	FBXW4
C4	DPP7
C4	ATP13A1
C4	RNF135
C4	ZBTB48
C4	GMEB2
C4	ZDHHC11B
C4	ZNF707
C4	MAPKAPK2
C4	SHROOM1
C4	SNAPC2
C4	GNPTG
C4	CBX8
C4	ITPKA
C4	RNF224
C4	RPS6KA2
C4	RNU6-1136P
C4	ANKRD24
C4	PDE4A
C4	MZT2B
C4	C17orf107
C4	MIR647
C4	PYROXD2
C4	IRF3
C4	SUGP1
C4	MST1
C4	LINC00896
C4	ANKRD19P
C4	WASH7P
C4	SCRIB
C4	SNRNP70
C4	BAIAP2
C4	TMEM184A
C4	GLB1L2
C4	ATAT1
C4	ULK3
C4	FRS3
C4	JAG2
C4	SLC34A3
C4	C1orf226
[truncated: 1 more rows]
