# Supplementary material for: Identification and validation of GABA‐driven subtypes and prognosis signature of lung adenocarcinoma
Source: Clin Transl Med. 2023 Oct 19;13(10):e1450. doi: 10.1002/ctm2.1450 (PMC10585196; doi:10.1002/ctm2.1450)
Supplement: Supplementary file 4 — Supporting Information [file CTM2-13-e1450-s005.xlsx]

## Sheet: C3_PRISM_drug
	logFC C1/C3	logFC C2/C3	logFC C4/C3
prednisolone-acetate	0.130379	0.141626	0.108579
metoprolol	0.142052	0.150012	0.102665
carvedilol	0.164669	0.137563	0.11908
pomalidomide	0.177905	0.180729	0.133747
TC1	0.149021	0.165765	0.134279
trolox	0.168499	0.20126	0.14357
idazoxan	0.148473	0.125976	0.118913
canrenone	0.156107	0.157558	0.12146
florfenicol	0.148433	0.174321	0.120488
bruceantin	0.205366	0.179576	0.143941
melengestrol-acetate	0.163229	0.173867	0.129218
WYE-125132	0.148409	0.179063	0.127499
ecamsule-triethanolamine	0.153747	0.14325	0.134995
flumethasone-pivalate	0.143175	0.187498	0.123565
Ro-106-9920	0.150627	0.149164	0.114862
KF-38789	0.139778	0.13938	0.113682
LGX818	0.232861	0.217586	0.186357
golgicide-a	0.107631	0.13956	0.108402
Ro-04-5595	0.180859	0.205108	0.149349
ifosfamide	0.146208	0.138312	0.106129
peruvoside	0.148547	0.136087	0.115756
adaprev	0.192783	0.168815	0.150339
ibutilide	0.174936	0.147445	0.12149
leucovorin	0.189425	0.194264	0.138401
midodrine	0.196569	0.164068	0.143606
bendroflumethiazide	0.156529	0.206803	0.132257
mephenytoin	0.156987	0.146009	0.123023
trimebutine	0.14083	0.126524	0.108851
digoxin	0.19253	0.173459	0.135461
hydroxytacrine-maleate-	0.140381	0.170174	0.12273
picolinic-acid	0.151245	0.159545	0.130726
CHIR-124	0.126043	0.128593	0.10757
RG2833	0.210207	0.20721	0.143907
kifunensine	0.130212	0.1265	0.115748
CCT137690	0.183322	0.168321	0.138222
NU6027	0.153468	0.193954	0.136909
XL388	0.170881	0.209041	0.154462
GSK1904529A	0.159035	0.17194	0.125552
PD-184352	0.119202	0.147367	0.10184
BMS-599626	0.15813	0.205527	0.140847
dexrazoxane	0.138038	0.134226	0.104589
benfotiamine	0.144089	0.181583	0.103713
WHI-P154	0.148693	0.132656	0.113872
danusertib	0.276865	0.179173	0.198001
GSK2126458	0.171491	0.178006	0.146617
DU-728	0.161799	0.176717	0.135695
CCG-50014	0.164647	0.175518	0.125042
CP-945,598	0.162528	0.143039	0.119989
merimepodib	0.132306	0.128945	0.103433
TAS-103	0.171768	0.146959	0.138042
PHA-680632	0.175115	0.177981	0.1379
mibefradil	0.135637	0.138853	0.102637
VS-4718	0.125712	0.166539	0.122785
clobetasol-propionate	0.233622	0.255353	0.174992
tiludronate	0.149774	0.141569	0.116794
ambazone	0.193506	0.221802	0.147657
teprenone	0.16549	0.179283	0.127608
PJ-34	0.193381	0.176466	0.150099
TG-101348	0.157272	0.152785	0.123647
CGP-52411	0.126951	0.133092	0.101115
NSC-3852	0.144094	0.138091	0.110479
pentamidine	0.112325	0.115669	0.117627
P5091	0.150395	0.152052	0.115738
FG-4592	0.134584	0.165162	0.116627
IKK-16	0.125703	0.130263	0.106141
BAY-11-7082	0.13473	0.139632	0.105575
CS-110266	0.164834	0.159508	0.121681
clotrimazole	0.136172	0.147539	0.101541
pyrithione-zinc	0.139026	0.148903	0.113374
bis	0.133205	0.130751	0.102146
piperacetazine	0.211136	0.196362	0.155099
GTP-14564	0.181063	0.20509	0.153753
stattic	0.138671	0.15404	0.109901
LY2874455	0.138317	0.148504	0.118016
fdcyd	0.185401	0.172567	0.146217
LB42708	0.168654	0.191806	0.143227
dalcetrapib	0.153242	0.1724	0.103944
creatine	0.186358	0.2309	0.152396
R406	0.180639	0.128623	0.118104
TH-302	0.173849	0.152245	0.134174
NVP-TAE226	0.126168	0.14107	0.103024
cariporide	0.185474	0.195113	0.15774
KW-2449	0.114558	0.125365	0.111729
loxistatin-acid	0.135874	0.148543	0.113171
abiraterone-acetate	0.16479	0.149782	0.121634
ETP-46464	0.172083	0.179576	0.134405
AT-9283	0.194878	0.151312	0.157695
5-fluorouracil	0.133925	0.144218	0.108136
CNX-2006	0.137918	0.157318	0.118899
MK-8745	0.15864	0.153078	0.125225
OSI-930	0.191183	0.171525	0.146899
4-iodo-6-phenylpyrimidine	0.151444	0.153184	0.108302
licochalcone-a	0.169661	0.156814	0.137846
NMS-873	0.158335	0.164794	0.120736
carboxypyridine-disulfide	0.162551	0.159515	0.113469
PD-153035	0.177006	0.242765	0.142291
costunolide	0.139939	0.123991	0.125682
flutamide	0.162508	0.154212	0.106533
CD-437	0.161696	0.183424	0.134529
BGT226	0.175631	0.186836	0.123666
MK-8245	0.149073	0.126496	0.115207
clomifene	0.141789	0.150003	0.107019
KX2-391	0.190325	0.114273	0.154469
homoquinolinic-acid	0.186553	0.191122	0.151389
lucitanib	0.135573	0.121205	0.103358
D-7193	0.150522	0.154416	0.10995
orotic-acid	0.174514	0.168798	0.146806
difluprednate	0.140656	0.164426	0.112021
GW-3965	0.150718	0.1597	0.12188
tanshinone-i	0.1534	0.169188	0.110551
ciclesonide	0.202209	0.240934	0.166935
carmustine	0.122251	0.145832	0.101536
I-BET151	0.187266	0.196176	0.131701
GSK1070916	0.216916	0.202973	0.171993
tetramethylthiuram-monosulfide	0.169774	0.177695	0.147349
mifepristone	0.103618	0.133578	0.101502
kenpaullone	0.15491	0.14684	0.108634
zardaverine	0.125768	0.129847	0.102168
SAR131675	0.167557	0.165321	0.130818
atipamezole	0.224522	0.233644	0.181453
bisacodyl	0.144933	0.15547	0.11182
torin-1	0.169253	0.165677	0.142698
tyrphostin-A9	0.181114	0.161683	0.133175
AEE788	0.154844	0.157823	0.113659
GSK2656157	0.199119	0.227052	0.16097
AZ20	0.122105	0.115358	0.101581
acetophenazine	0.173956	0.174155	0.134669
mibampator	0.144914	0.148042	0.116367
GDC-0349	0.127165	0.125743	0.107011
polydatin	0.166329	0.156815	0.121434
acetazolamide	0.182953	0.209374	0.142148
OTX015	0.228652	0.218163	0.157484
hyodeoxycholic-acid	0.182024	0.188787	0.131868
TU-2100	0.144006	0.135889	0.106587
JZL-184	0.16952	0.195009	0.154769
MPI-0479605	0.232731	0.166879	0.180574
XBD173	0.185033	0.199549	0.151692
TG-100713	0.128297	0.134684	0.105826
CNX-774	0.162624	0.180874	0.143097
YM-201636	0.183745	0.203535	0.139629
PSB-1115	0.165256	0.209784	0.138323
CGS-15943	0.179412	0.236328	0.124721
alfacalcidol	0.139699	0.156493	0.108595
PD-0325901	0.164017	0.299647	0.209501
mesna	0.192541	0.269089	0.181726
demecarium	0.213821	0.205568	0.150184
taurine	0.146713	0.150125	0.115872
GDC-0941	0.1257	0.142445	0.10606
halofuginone	0.158526	0.152519	0.140045
SC-144	0.192422	0.123345	0.156546
MGCD-265	0.15968	0.157055	0.119227
fluroxene	0.142923	0.185938	0.130661
dacinostat	0.173464	0.162279	0.124682
palmatine-chloride	0.129259	0.120557	0.104772
levocarnitine	0.157407	0.158454	0.116959
FPH1-	0.187894	0.213503	0.141336
blebbistatin-	0.172642	0.19338	0.145159
SB-225002	0.148457	0.129908	0.116092
flumethasone	0.15922	0.122255	0.107535
deforolimus	0.202083	0.115476	0.133857
G-1	0.199456	0.141749	0.150288
BMS-265246	0.159649	0.121899	0.115217
tipifarnib	0.149229	0.170072	0.118825
barasertib-HQPA	0.206422	0.147978	0.161608
2'-MeCCPA	0.194364	0.239073	0.162671
Ro-4987655	0.188988	0.322019	0.207069
CYC116	0.189784	0.201583	0.134566
diphenyleneiodonium	0.188922	0.169928	0.146812
halobetasol-propionate	0.240575	0.280669	0.196043
VU0364770	0.15833	0.151547	0.121743
iodipamide	0.164892	0.163149	0.128133
PQ-401	0.176617	0.181997	0.139559
GDC-0879	0.181007	0.16557	0.141056
PI-103	0.152475	0.151745	0.115058
EVP4593	0.174511	0.193153	0.1577
proflavine-hemisulfate	0.171186	0.180276	0.123706
ENMD-2076	0.136503	0.13387	0.118315
dianhydrogalactitol	0.16096	0.124873	0.108466
dicycloverine	0.138638	0.129273	0.104932
12-O-tetradecanoylphorbol-13-acetate	0.288693	0.321498	0.204455
flumatinib	0.196111	0.209427	0.143255
vinorelbine	0.219416	0.164295	0.158825
AZD8055	0.159797	0.156971	0.134109
nexturastat-a	0.141607	0.167781	0.119041
KPT-185	0.200585	0.198698	0.154868
SNS-314	0.21764	0.124381	0.151816
WZ-4002	0.153757	0.172092	0.118111
xanomeline	0.160578	0.137146	0.122691
ZLN005	0.159712	0.20014	0.127317
WZ-3146	0.147017	0.143961	0.109594
OSI-420	0.12309	0.137258	0.101257
KPT-276	0.176705	0.163499	0.144514
GS-39783	0.175796	0.18681	0.11798
AEG3482	0.142596	0.15324	0.117461
dequalinium	0.161102	0.13634	0.134339
SB-590885	0.112605	0.11761	0.100982
oxaliplatin	0.16798	0.180639	0.125014
albendazole	0.19907	0.153124	0.143347
NVP-BHG712	0.199786	0.207229	0.162278
erythritol	0.151212	0.187475	0.128933
xilobam	0.160096	0.18566	0.138956
repsox	0.189198	0.172698	0.14303
SGI-1776	0.210629	0.199933	0.158899
RS-16566	0.155065	0.139117	0.117013
CX-4945	0.192136	0.220191	0.163121
MEK162	0.130451	0.208136	0.138038
navarixin	0.172743	0.209683	0.15814
PTC-209	0.124922	0.119705	0.101526
nizofenone	0.110197	0.123319	0.109857
candesartan	0.202951	0.188194	0.155743
ercalcitriol	0.21854	0.217531	0.165807
nelarabine	0.176884	0.205052	0.127191
radezolid	0.130102	0.137334	0.110181
foscarnet	0.179997	0.181013	0.159514
R306465	0.144073	0.146106	0.113723
RS-504393	0.166985	0.149834	0.137493
melphalan	0.134518	0.113451	0.100571
tandutinib	0.152748	0.163764	0.12392
DCEBIO	0.152467	0.152414	0.128652
RG108	0.182852	0.160097	0.131158
GW-843682X	0.182479	0.13761	0.145173
AR-12	0.1478	0.146728	0.112284
mercaptopurine	0.205476	0.180582	0.163009
U-0126	0.141668	0.15603	0.122586
lomitapide	0.177579	0.204298	0.13866
PAC-1	0.178233	0.165222	0.137931
RAF265	0.140549	0.10027	0.116684
ingenol-mebutate	0.242514	0.184857	0.143672
chromocarb	0.158453	0.136924	0.117961
PP-2	0.221015	0.250369	0.176982
deflazacort	0.174874	0.181927	0.133859
Y-320	0.125043	0.158421	0.115434
tezacaftor	0.158682	0.167283	0.113059
PD-173074	0.173302	0.172926	0.141138
BMS-626529	0.147421	0.176042	0.119055
finafloxacin	0.136595	0.170288	0.127341
desoxycortone	0.194321	0.224608	0.167461
genz-644282	0.250601	0.146134	0.138746
bosutinib	0.194083	0.206322	0.153438
